# Supplementary material for: Generative Deep Learning-Based Efficient Design of Organic Molecules with Tailored Properties
Source: ACS Cent Sci. 2024 Aug 30;11(2):219–27. doi: 10.1021/acscentsci.4c00656 (PMC11869130; doi:10.1021/acscentsci.4c00656)
Supplement: Supplementary file 2 — oc4c00656_si_002.zip [file oc4c00656_si_002.zip]

Archive with 105 entries (105 files):
- FigureS10.jpg
- FigureS100.jpg
- FigureS101.jpg
- FigureS102.jpg
- FigureS103.jpg
- FigureS104.jpg
- FigureS105.jpg
- FigureS106.jpg
- FigureS107.jpg
- FigureS108.jpg
- FigureS109.jpg
- FigureS11.jpg
- FigureS110.jpg
- FigureS111.jpg
- FigureS112.jpg
- FigureS113.jpg
- FigureS12.jpg
- FigureS13.jpg
- FigureS14.jpg
- FigureS15.jpg
- FigureS16.jpg
- FigureS17.jpg
- FigureS18.jpg
- FigureS19.jpg
- FigureS20.jpg
- FigureS21.jpg
- FigureS22.jpg
- FigureS23.jpg
- FigureS24.jpg
- FigureS25.jpg
- FigureS26.jpg
- FigureS27.jpg
- FigureS28.jpg
- FigureS29.jpg
- FigureS30.jpg
- FigureS31.jpg
- FigureS32.jpg
- FigureS33.jpg
- FigureS34.jpg
- FigureS35.jpg
- FigureS36.jpg
- FigureS37.jpg
- FigureS38.jpg
- FigureS39.jpg
- FigureS40.jpg
- FigureS41.jpg
- FigureS42.jpg
- FigureS43.jpg
- FigureS44.jpg
- FigureS45.jpg
- FigureS46.jpg
- FigureS47.jpg
- FigureS48.jpg
- FigureS49.jpg
- FigureS50.jpg
- FigureS51.jpg
- FigureS52.jpg
- FigureS53.jpg
- FigureS54.jpg
- FigureS55.jpg
- FigureS56.jpg
- FigureS57.jpg
- FigureS58.jpg
- FigureS59.jpg
- FigureS60.jpg
- FigureS61.jpg
- FigureS62.jpg
- FigureS63.jpg
- FigureS64.jpg
- FigureS65.jpg
- FigureS66.jpg
- FigureS67.jpg
- FigureS68.jpg
- FigureS69.jpg
- FigureS70.jpg
- FigureS71.jpg
- FigureS72.jpg
- FigureS73.jpg
- FigureS74.jpg
- FigureS75.jpg
- FigureS76.jpg
- FigureS77.jpg
- FigureS78.jpg
- FigureS79.jpg
- FigureS80.jpg
- FigureS81.jpg
- FigureS82.jpg
- FigureS83.jpg
- FigureS84.jpg
- FigureS85.jpg
- FigureS86.jpg
- FigureS87.jpg
- FigureS88.jpg
- FigureS89.jpg
- FigureS9.jpg
- FigureS90.jpg
- FigureS91.jpg
- FigureS92.jpg
- FigureS93.jpg
- FigureS94.jpg
- FigureS95.jpg
- FigureS96.jpg
- FigureS97.jpg
- FigureS98.jpg
- FigureS99.jpg
